# Supplementary material for: The complete chloroplast genome sequence of Malus × adstringens Zabel ‘Hopa’ (Rosaceae)
Source: Mitochondrial DNA B Resour. 2024 Jan 25;9(1):173–7. doi: 10.1080/23802359.2023.2292158 (PMC10812852; doi:10.1080/23802359.2023.2292158)
Supplement: Supplemental Material [file TMDN_A_2292158_SM5266.xlsx]

## Sheet: TableS1_trf
Indices	Period Size	Copy Number	Consensus Size	Percent Matches	Percent Indels	Score	A	C	G	T	Entropy (0-2)
6--52	14	3.4	14	82	8	51	46	0	0	53	1
5070--5098	15	1.9	15	100	0	58	55	6	0	37	1.27
7112--7137	12	2.2	12	100	0	52	42	0	15	42	1.47
9879--9904	13	2	13	100	0	52	61	0	0	38	0.96
10312--10459	13	12	13	70	22	90	59	2	0	38	1.09
10306--10437	25	5	27	67	22	84	62	1	0	36	1.05
10304--10398	25	3.9	25	83	12	101	65	0	0	34	0.93
10303--10401	34	3	30	80	17	101	66	0	0	33	0.92
10317--10391	11	6.6	11	72	17	64	64	0	0	36	0.94
10312--10452	7	20.9	7	69	23	72	59	2	0	38	1.09
10387--10440	23	2.4	23	93	3	92	55	3	0	40	1.17
10516--10549	17	2	17	100	0	68	35	0	5	58	1.22
10510--10564	17	2.8	20	72	27	62	41	0	5	52	1.24
10552--10581	11	2.6	12	89	10	53	46	0	6	46	1.29
10718--10750	14	2.4	14	100	0	66	48	0	6	45	1.27
13878--13911	17	2	17	100	0	68	41	11	17	29	1.85
21849--21878	15	2	15	93	0	51	36	13	16	33	1.88
21854--21883	15	2	15	93	0	51	33	13	23	30	1.93
28397--28423	13	2.1	13	100	0	54	40	0	22	37	1.54
28900--28937	19	2	19	100	0	76	47	5	10	36	1.61
29605--29644	20	2	20	100	0	80	45	10	5	40	1.6
33677--33705	14	2.1	14	100	0	58	20	31	6	41	1.79
33848--33891	22	2	22	100	0	88	27	9	4	59	1.48
34324--34530	21	10.2	21	72	22	85	57	0	0	42	0.98
34324--34491	28	6.5	28	72	20	93	58	0	0	41	0.98
34332--34514	49	3.8	49	72	17	152	57	0	0	42	0.98
34467--34503	17	2.2	17	100	0	74	62	0	0	37	0.96
34528--34699	5	34.2	5	65	18	63	52	0	0	47	1
34438--34716	32	8.3	32	68	24	116	53	0	0	46	1
34511--34679	14	12.3	14	68	19	54	52	0	0	47	1
34503--34702	19	10.1	19	79	14	201	52	0	0	48	1
34475--34729	20	13.2	20	74	19	90	54	0	0	45	1
34484--34714	12	20	12	68	20	86	53	0	0	46	1
34686--34741	29	1.9	29	81	0	67	55	0	5	39	1.23
35361--35403	18	2.7	15	78	21	52	65	0	16	18	1.28
35370--35406	18	2.1	18	100	0	74	62	0	16	21	1.33
39318--39344	12	2.2	12	100	0	54	62	7	0	29	1.22
39371--39435	27	2.4	27	100	0	130	38	0	13	47	1.43
39436--39477	11	3.6	11	87	12	66	28	0	7	64	1.2
39439--39488	24	2.1	24	88	0	73	32	4	6	58	1.41
39480--39504	12	2.1	12	100	0	50	60	8	0	32	1.26
39575--39616	19	2.3	19	95	4	77	57	4	0	38	1.2
49895--49929	18	2	18	88	5	54	40	8	11	40	1.72
50147--50178	14	2.3	14	100	0	64	53	0	12	34	1.39
53227--53258	16	2	16	100	0	64	18	12	12	56	1.67
54614--54667	26	2.1	26	100	0	108	57	14	7	20	1.61
54723--54772	22	2.3	22	96	3	93	60	4	8	28	1.43
54770--54837	34	2	34	97	0	127	45	2	4	47	1.38
54934--55000	13	4.9	13	80	7	53	38	10	1	49	1.46
54925--54982	14	4.1	14	77	8	64	31	8	1	58	1.38
55018--55054	13	3	13	84	7	51	13	10	0	75	1.04
58478--58507	14	2.1	14	93	0	51	20	13	10	56	1.65
62375--62422	24	2	24	92	4	80	45	2	8	43	1.45
62874--62939	10	6	10	74	19	60	51	6	21	21	1.69
62888--62946	10	5	13	69	23	58	52	3	22	22	1.61
62878--62946	23	3	23	100	0	138	52	4	21	21	1.64
62987--63026	19	2.1	19	100	0	80	45	5	0	50	1.23
67304--67334	16	1.9	16	100	0	62	41	0	6	51	1.27
69398--69433	18	2.1	17	94	5	63	38	5	8	47	1.57
69574--69618	18	2.5	18	100	0	90	26	15	6	51	1.68
71131--71173	20	2.2	20	83	4	52	4	13	2	79	1
71833--71863	14	2.2	14	94	0	53	74	6	3	16	1.16
71952--71990	21	1.9	21	89	5	62	33	20	10	35	1.86
78436--78471	18	2	18	94	0	63	41	5	11	41	1.64
84679--84725	24	2	24	91	0	76	27	0	6	65	1.16
85813--85849	18	2.1	18	89	0	56	72	5	0	21	1.04
93245--93312	21	3.2	21	82	0	82	11	22	7	58	1.57
95667--95718	18	2.9	18	94	0	95	32	7	28	30	1.85
98673--98712	21	2	20	95	5	71	55	5	0	40	1.22
103166--103204	15	2.9	14	88	11	55	17	10	0	71	1.12
103208--103233	12	2.2	12	100	0	52	7	7	0	84	0.77
111951--112014	31	2.1	31	93	0	110	37	26	9	26	1.87
115341--115371	12	2.7	12	95	5	55	25	16	0	58	1.38
118210--118241	16	2	16	100	0	64	50	6	0	43	1.27
118336--118367	15	2.1	15	100	0	64	25	12	12	50	1.75
132524--132557	15	2.3	15	89	0	50	0	23	5	70	1.09
136527--136590	31	2.1	31	93	0	110	26	9	26	37	1.87
145308--145333	12	2.2	12	100	0	52	84	0	7	7	0.77
145337--145375	15	2.9	14	88	11	55	71	0	10	17	1.12
149829--149868	21	2	20	95	5	71	40	0	5	55	1.22
152823--152874	18	2.9	18	94	0	95	30	28	7	32	1.85
155230--155318	21	4.1	21	81	5	81	56	7	23	12	1.62

## Sheet: TableS2_ssr
SSR nr.	SSR type	SSR	size	start	end
1	c	(T)10act(A)15	28	216	243
2	p1	(T)11	11	1654	1664
3	p1	(T)11	11	2807	2817
4	c	(C)12(A)11	23	5676	5698
5	p1	(A)10	10	6858	6867
6	p1	(A)14	14	7014	7027
7	p1	(A)12	12	7888	7899
8	p1	(T)10	10	8595	8604
9	p1	(T)11	11	9319	9329
10	p1	(T)10	10	12398	12407
11	p1	(T)15	15	13122	13136
12	p1	(T)10	10	13477	13486
13	p1	(A)11	11	14448	14458
14	p1	(C)10	10	14982	14991
15	p1	(A)12	12	15196	15207
16	p1	(T)13	13	15451	15463
17	p1	(T)14	14	17294	17307
18	p1	(T)11	11	19541	19551
19	p1	(T)10	10	27243	27252
20	p1	(T)12	12	27888	27899
21	p1	(A)13	13	28321	28333
22	p1	(A)11	11	28742	28752
23	p1	(A)12	12	32157	32168
24	p1	(T)11	11	33079	33089
25	c	(A)17tggattcatggtaaaatccttacatgatgca(T)13	61	38825	38885
26	p1	(A)10	10	39508	39517
27	p1	(A)11	11	39849	39859
28	p1	(A)12	12	45476	45487
29	p1	(A)11	11	47828	47838
30	p1	(A)13	13	50530	50542
31	c	(T)11agtatttattttatttagcccacccaataact(A)18	61	52491	52551
32	p1	(T)10	10	58049	58058
33	p1	(T)16	16	60758	60773
34	c	(T)18atatataggtttattttatcataaccc(T)14	59	67138	67196
35	p1	(T)17	17	68911	68927
36	p1	(A)12	12	69240	69251
37	p2	(AT)6	12	70329	70340
38	p1	(A)18	18	71174	71191
39	p2	(AT)6	12	71794	71805
40	p1	(T)10	10	72318	72327
41	p1	(T)15	15	73036	73050
42	p1	(T)11	11	74464	74474
43	c	(A)12gaatcaatgtgtagatgtagattctagcgctttcttttattta(T)13	68	75143	75210
44	p1	(A)10	10	80428	80437
45	p1	(A)12	12	81928	81939
46	p1	(T)16	16	83521	83536
47	p1	(T)10	10	84700	84709
48	c	(T)10atcggttttttctttttcaatgcaaaggtataaat(A)12	57	85187	85243
49	p1	(T)17	17	86520	86536
50	p1	(T)10	10	86777	86786
51	p1	(T)10	10	87576	87585
52	p1	(T)10	10	104330	104339
53	p1	(A)10	10	112319	112328
54	c	(A)20ttatcttaattaattgtttctgagtcaccggttcttatttcttttcttttgaaaggggtcggttaat(A)10	97	116917	117013
55	c	(T)14atcaacttcaatctatttggcatagtgtaccttatcgttcttattaatattttatgtgattttta(C)12(T)10	101	117756	117856
56	p1	(T)10	10	118609	118618
57	p2	(AT)6	12	118872	118883
58	p1	(T)10	10	124204	124213
59	c	(A)10ttctatattaattaatgaattatgacacaaattctatatctattaatatgtatatgggaaagaataaaagtaacaaataataaataaagtatatc(T)20	125	126012	126136
60	p1	(A)11	11	126682	126692
61	p1	(T)10	10	132032	132041
62	p1	(A)16	16	132663	132678
63	p1	(T)10	10	136213	136222
64	p1	(A)10	10	144202	144211
